# Supplementary material for: Static and Dynamic Verification of Space Systems Using Asynchronous Observer Agents
Source: Sensors (Basel). 2021 Jul 2;21(13):4541. doi: 10.3390/s21134541 (PMC8271994; doi:10.3390/s21134541)
Supplement: Supplementary file 1 [file sensors-21-04541-s001.zip]

Archive with 3 entries (3 files):
- ESA_error.txt
- ESA_fixed_agent_view.txt
- ESA_fixed_node_view.txt
