# Supplementary material for: Static and Dynamic Verification of Space Systems Using Asynchronous Observer Agents
Source: Sensors (Basel). 2021 Jul 2;21(13):4541. doi: 10.3390/s21134541 (PMC8271994; doi:10.3390/s21134541)
Supplement: Supplementary file 1 [file sensors-21-04541-s001.zip › ESA_fixed_agent_view.txt]

server:	EO,
services	{start, befop, op, nop, ok, ne2, e2, error}
states	{ini, wait, ent_oper, left_oper, fatal, check}
;
server:	MM,
services	{go, start, alarm, rep, e1, e2, ready}
states	{idle, starts, oper, fail, shut, finish}
;
server:	C,
services	{reset, inc, rep, err}
states	{undef, er0, er1, er2}
;
server:	FDIR,
services	{run, ok}
states	{na, a}
;
server:	IM,
services	{close}
states	{i}
;
agent:	SA (servers EO:EO,MM:MM),
actions {
	{SA.EO.ok, EO.fatal}	-> {EO.fatal},
	{SA.EO.start, EO.ini}	-> {SA.MM.go, EO.wait},
	{SA.EO.ok, EO.left_oper}	-> {EO.left_oper},
	{SA.EO.ok, EO.wait}	-> {EO.wait},
	{SA.MM.go, MM.idle}	-> {SA.EO.ok, MM.starts},
};
agent:	IMA (servers MM:MM,IM:IM),
actions {
	{IMA.IM.close, IM.i}	-> {IM.i},
	{IMA.MM.ready, MM.shut}	-> {IMA.IM.close, MM.finish},
};
agent:	CR (servers MM:MM,C:C),
actions {
	{CR.C.reset, C.undef}	-> {C.er0},
	{CR.MM.start, MM.starts}	-> {CR.C.reset, MM.oper},
};
agent:	AR (servers MM:MM,C:C,FDIR:FDIR),
actions {
	{AR.C.inc, C.er0}	-> {AR.MM.e1, C.er1},
	{AR.C.inc, C.er1}	-> {AR.MM.e2, C.er2},
	{AR.C.inc, C.er2}	-> {C.er2},
	{AR.FDIR.ok, FDIR.a}	-> {AR.FDIR.run, FDIR.na},
	{AR.FDIR.run, FDIR.na}	-> {AR.MM.alarm, FDIR.a},
	{AR.FDIR.run, FDIR.na}	-> {AR.FDIR.run, FDIR.na},
	{AR.MM.e1, MM.fail}	-> {AR.FDIR.ok, MM.oper},
	{AR.MM.e2, MM.fail}	-> {AR.FDIR.ok, MM.shut},
	{AR.MM.alarm, MM.finish}	-> {MM.finish},
	{AR.MM.alarm, MM.oper}	-> {AR.C.inc, MM.fail},
};
agent:	MMSR (servers EO:EO,MM:MM),
actions {
	{MMSR.EO.befop, EO.check}	-> {MMSR.MM.rep, EO.wait},
	{MMSR.EO.nop, EO.check}	-> {EO.left_oper},
	{MMSR.EO.op, EO.check}	-> {EO.fatal},
	{MMSR.EO.nop, EO.ent_oper}	-> {MMSR.MM.rep, EO.left_oper},
	{MMSR.EO.op, EO.ent_oper}	-> {MMSR.MM.rep, EO.ent_oper},
	{MMSR.EO.befop, EO.fatal}	-> {EO.fatal},
	{MMSR.EO.nop, EO.fatal}	-> {EO.fatal},
	{MMSR.EO.op, EO.fatal}	-> {EO.fatal},
	{MMSR.EO.befop, EO.left_oper}	-> {EO.fatal},
	{MMSR.EO.nop, EO.left_oper}	-> {EO.left_oper},
	{MMSR.EO.op, EO.left_oper}	-> {EO.left_oper},
	{MMSR.EO.befop, EO.wait}	-> {MMSR.MM.rep, EO.wait},
	{MMSR.EO.nop, EO.wait}	-> {MMSR.MM.rep, EO.left_oper},
	{MMSR.EO.op, EO.wait}	-> {MMSR.MM.rep, EO.ent_oper},
	{MMSR.MM.rep, MM.finish}	-> {MMSR.EO.nop, MM.finish},
	{MMSR.MM.rep, MM.idle}	-> {MMSR.EO.befop, MM.idle},
	{MMSR.MM.rep, MM.oper}	-> {MMSR.EO.op, MM.oper},
	{MMSR.MM.rep, MM.shut}	-> {MMSR.EO.nop, MM.shut},
	{MMSR.MM.rep, MM.starts}	-> {MMSR.EO.befop, MM.starts},
};
agent:	CSR (servers EO:EO,C:C),
actions {
	{CSR.EO.ne2, EO.wait}	-> {CSR.C.rep, EO.wait},
	{CSR.EO.e2, EO.wait}	-> {CSR.EO.e2, EO.check},
	{CSR.EO.ne2, EO.ent_oper}	-> {CSR.C.rep, EO.ent_oper},
	{CSR.EO.e2, EO.ent_oper}	-> {CSR.EO.e2, EO.check},
	{CSR.EO.ne2, EO.left_oper}	-> {EO.left_oper},
	{CSR.EO.e2, EO.left_oper}	-> {EO.left_oper},
	{CSR.EO.ne2, EO.fatal}	-> {EO.fatal},
	{CSR.EO.e2, EO.fatal}	-> {EO.fatal},
	{CSR.C.rep, C.er0}	-> {CSR.EO.ne2, C.er0},
	{CSR.C.rep, C.er1}	-> {CSR.EO.ne2, C.er1},
	{CSR.C.rep, C.er2}	-> {CSR.EO.e2, C.er2},
};
agents	SA:SA,IMA:IMA,CR:CR,AR:AR,MMSR:MMSR,CSR:CSR;
servers	EO:EO,MM:MM,C:C,FDIR:FDIR,IM:IM;
init	-> {
	SA(EO,MM).EO.start,
	IMA(MM,IM).MM.ready,
	CR(MM,C).MM.start,
	AR(MM,C,FDIR).FDIR.run,
	MMSR(EO,MM).EO.op,
	CSR(EO,C).EO.ne2,
	EO.ini,
	MM.idle,
	C.undef,
	FDIR.na,
	IM.i,
}
